# Supplementary material for: Tuning instability of non-columnar neurons in the salt-and-pepper whisker map in somatosensory cortex
Source: Nat Commun. 2022 Nov 3;13:6611. doi: 10.1038/s41467-022-34261-1 (PMC9633707; doi:10.1038/s41467-022-34261-1)
Supplement: Supplementary file 4 — Source Data [file 41467_2022_34261_MOESM4_ESM.xlsx]

## Sheet: Figure 1
Figure 1c
		whisker FA			sound FA			blank FA
		day -3	day -2	day -1	day -3	day -2	day -1	day -3	day -2	day -1
	animal 1	0.355692	0.351164	0.354227	0.262283	0.161851	0.144164	0.216667	0.223881	0.126761
	animal 2	0.520712	0.296424	0.240145	0.0808612	0.130504	0.0506536	0.150943	0.0746269	0.0967742
	animal 3	0.370165	0.366264	0.41067	0.163373	0.131066	0.110999	0.152778	0.106061	0.136986
	animal 4	0.293039	0.324782	0.297472	0.122043	0.135233	0.0846154	0.185714	0.109375	0.108108
	animal 5	0.126997	0.172372	0.39374	0.0925	0.149351	0.34632	0.0769231	0.09375	0.103448
	animal 6	0.250086	0.170049	0.213487	0.196957	0.0685185	0.128968	0.0769231	0.12069	0.140625
	animal 7	0.205607	0.250612	0.25559	0.0770951	0.0234375	0.121921	0.0714286	0.047619	0.0972222
	animal 8	0.0337427	0.159319	0.120035	0.024359	0.0534281	0.0782447	0	0.038961	0.0266667
	animal 9	0.0608821	0.0471311	0.0991525	0.0128205	0.0468468	0.0300523	0.0133333	0.0677966	0.0357143
	animal 10	0.0955874	0.24569	0.226123	0.0131579	0.110566	0.0761905	0.0253165	0	0.0430108
Figure 1f
		ranking	mean	SEM
	CW=BW	1	1	0
		2	0.344975	0.0124683
		3	0.122088	0.00966899
		4	-0.0168421	0.00984036
		5	-0.139148	0.0123807
		6	-0.312553	0.0189407
	septal	1	1	0
		2	0.410002	0.0192802
		3	0.168712	0.0159817
		4	-0.0142199	0.0200652
		5	-0.179554	0.0238897
		6	-0.380757	0.0327376
	CW≠BW	1	1	0
		2	0.427576	0.0139297
		3	0.165173	0.0110489
		4	-0.00198665	0.0125967
		5	-0.141487	0.014186
		6	-0.30542	0.0206826
Figure 1h
		cdf
		0	0.01	0.02	0.03	0.04	0.05	0.06	0.07	0.08	0.09	0.1	0.11	0.12	0.13	0.14	0.15	0.16	0.17	0.18	0.19	0.2	0.21	0.22	0.23	0.24	0.25	0.26	0.27	0.28	0.29	0.3	0.31	0.32	0.33	0.34	0.35	0.36	0.37	0.38	0.39	0.4	0.41	0.42	0.43	0.44	0.45	0.46	0.47
	CW=BW	0.00555556	0.00694444	0.0111111	0.0111111	0.0125	0.0152778	0.0180556	0.0208333	0.0222222	0.025	0.0319444	0.0375	0.0402778	0.0402778	0.0416667	0.0486111	0.0513889	0.0541667	0.0597222	0.0680556	0.0736111	0.0805556	0.0902778	0.1	0.106944	0.115278	0.122222	0.144444	0.158333	0.169444	0.193056	0.209722	0.229167	0.248611	0.272222	0.284722	0.298611	0.313889	0.327778	0.344444	0.368056	0.381944	0.408333	0.420833	0.4375	0.458333	0.479167	0.494444
	septal	0.00266667	0.00533333	0.0106667	0.0133333	0.016	0.0186667	0.0186667	0.0186667	0.0213333	0.0293333	0.0346667	0.04	0.04	0.0453333	0.0453333	0.048	0.0533333	0.0773333	0.0826667	0.0826667	0.0986667	0.112	0.122667	0.130667	0.141333	0.168	0.197333	0.213333	0.242667	0.256	0.277333	0.296	0.306667	0.333333	0.362667	0.376	0.408	0.432	0.474667	0.490667	0.525333	0.538667	0.554667	0.573333	0.605333	0.608	0.626667	0.648
	CW≠BW	0.00152439	0.00304878	0.00304878	0.00457317	0.00609756	0.0106707	0.0106707	0.0137195	0.0137195	0.0167683	0.0228659	0.0289634	0.0320122	0.0381098	0.0442073	0.0503049	0.054878	0.0655488	0.0746951	0.0807927	0.097561	0.106707	0.125	0.143293	0.158537	0.175305	0.210366	0.23628	0.265244	0.291159	0.304878	0.320122	0.355183	0.385671	0.417683	0.4375	0.464939	0.48628	0.492378	0.501524	0.515244	0.535061	0.551829	0.571646	0.58689	0.615854	0.628049	0.63872
[truncated: 52 more columns]

## Sheet: Figure 2
Figure 2f
	edges of bin		0	0.1	0.2	0.3	0.4	0.5	0.6	0.7	0.8	0.9	1	1.1	1.2	1.3	1.4	1.5	1.6	1.7	1.8	1.9	2	2.1	2.2	2.3	2.4	2.5	2.6	2.7	2.8	2.9	3	3.1	3.2	3.3	3.4	3.5	3.6	3.7	3.8	3.9	4	4.1	4.2	4.3	4.4	4.5	4.6
	cell # per bin		6	29	48	72	58	104	96	124	89	92	74	67	82	90	59	51	44	43	40	29	42	40	13	31	24	25	21	24	22	14	12	11	8	12	7	11	5	12	9	9	8	13	5	7	7	0	5
	BW preference	mean	0.745686	0.804238	0.826839	0.826448	0.785399	0.829577	0.834732	0.818384	0.809956	0.794026	0.804084	0.764314	0.788269	0.754364	0.81328	0.786	0.800517	0.812283	0.772583	0.724746	0.800404	0.734844	0.767709	0.757761	0.827708	0.709436	0.821407	0.76782	0.684485	0.84367	0.861396	0.651556	0.745416	0.772526	0.736438	0.726811	0.843439	0.707291	0.894371	0.756275	0.720842	0.732318	0.652758	0.733478	0.635766	NaN	0.769718
		SEM	0.0731994	0.0280149	0.0224766	0.0193223	0.0236131	0.0152507	0.016424	0.014245	0.0174016	0.0169478	0.0200506	0.0225063	0.0186628	0.0195102	0.0196401	0.0256685	0.0235375	0.028088	0.031647	0.0311691	0.0244993	0.025699	0.0461524	0.0370077	0.0339766	0.0415128	0.0252748	0.0329022	0.045664	0.0418666	0.0492258	0.0457158	0.0549041	0.0575509	0.0730314	0.0472662	0.0583858	0.0448643	0.0536374	0.076663	0.0720409	0.0460227	0.073217	0.0880616	0.0842108	NaN	0.055497
	BW response	mean	1.65374	1.2934	1.58883	1.82544	1.57472	2.03811	1.88595	1.705	1.52174	1.63829	1.3923	1.90332	1.78566	1.83977	1.53545	1.75868	1.52584	1.40452	1.64258	1.18655	1.55996	1.54697	1.15522	1.66759	1.94807	1.29142	1.33408	1.09669	2.42393	1.07505	1.95297	0.935476	1.14475	0.914826	1.52597	1.24941	0.999807	0.925712	1.11099	1.18656	2.61852	0.749463	1.31469	1.67042	1.32512	NaN	1.53103
		SEM	0.435972	0.191243	0.1746	0.317736	0.149241	0.293817	0.237877	0.17762	0.123017	0.168653	0.15432	0.327812	0.233207	0.232418	0.214502	0.232428	0.300755	0.138372	0.264707	0.16069	0.275119	0.270686	0.139209	0.269663	0.39285	0.222416	0.199889	0.111037	0.655424	0.195265	0.594803	0.153058	0.1663	0.191854	0.530332	0.182784	0.335514	0.140603	0.108811	0.218918	0.669123	0.0975019	0.4096	0.41923	0.376741	NaN	0.408341
Figure 2g
	edges of bin		0	0.1	0.2	0.3	0.4	0.5	0.6	0.7	0.8	0.9	1	1.1	1.2	1.3	1.4	1.5	1.6	1.7	1.8	1.9	2	2.1	2.2	2.3	2.4	2.5	2.6	2.7	2.8	2.9	3	3.1	3.2	3.3	3.4	3.5	3.6	3.7	3.8	3.9	4	4.1	4.2	4.3	4.4	4.5	4.6
	cell # per bin		6	29	48	72	58	104	96	124	89	92	74	67	82	90	59	51	44	43	40	29	42	40	13	31	24	25	21	24	22	14	12	11	8	12	7	11	5	12	9	9	8	13	5	7	7	0	5
	CW preference	mean	0.177856	0.473306	0.267462	0.449751	0.255649	0.28992	0.262308	0.307732	0.105075	0.0854745	0.00199047	-0.118692	-0.125916	-0.164993	-0.326207	-0.36688	-0.428996	-0.447342	-0.501157	-0.562725	-0.524572	-0.514357	-0.622242	-0.549756	-0.576448	-0.57264	-0.593241	-0.521363	-0.571531	-0.563751	-0.589155	-0.608294	-0.605023	-0.570082	-0.613279	-0.545069	-0.557635	-0.550899	-0.552034	-0.48483	-0.474367	-0.488204	-0.45052	-0.408601	-0.464188	-0.439603	-0.367778
		SEM	0.207077	0.0932472	0.0773244	0.0620477	0.0740313	0.0540139	0.060235	0.049427	0.0538414	0.0512108	0.0505532	0.0494972	0.0473891	0.0417051	0.0402322	0.0397665	0.0382956	0.0346003	0.0342887	0.0297206	0.0311478	0.0308847	0.0263866	0.0281109	0.0281134	0.0295703	0.0291962	0.0313343	0.0293216	0.0317504	0.0305157	0.0299255	0.0278134	0.0329567	0.0313261	0.0356105	0.0363491	0.0358261	0.0397756	0.0391237	0.0394607	0.0409782	0.0423754	0.0510616	0.0461456	0.0481118	0.0532686
	CW response	mean	0.819927	1.01796	1.39532	1.19535	1.45036	1.27153	1.63267	1.33885	1.22952	1.03705	0.83532	0.886499	0.894317	0.972658	0.822317	0.979115	0.553556	0.442045	0.469921	0.427295	0.430793	0.447672	0.53563	0.660366	0.617468	0.406495	0.354214	0.388582	0.433334	0.268912	0.341297	0.359379	0.358074	0.312815	0.41267	0.288473	0.20716	0.246244	0.371726	0.283001	0.424292	0.273057	0.433247	0.438686	0.366195	0.180155	0.317725
		SEM	0.298653	0.175435	0.253746	0.179726	0.304294	0.167292	0.22819	0.131494	0.180577	0.139822	0.112127	0.13019	0.113267	0.123515	0.141997	0.182269	0.075779	0.0505637	0.0689085	0.063776	0.0594237	0.0534882	0.146334	0.10963	0.11429	0.0697245	0.0450212	0.0505824	0.0878728	0.0410788	0.0561428	0.0520526	0.0661403	0.0538683	0.0622591	0.0506203	0.0428397	0.042993	0.0685252	0.0480151	0.0867094	0.0435276	0.0830811	0.0935325	0.0758912	0.0454507	0.0664734
[truncated: 14 more columns]

## Sheet: Figure 3
Figure 3a
	real data	mean	0.771987	0.614962	0.5396	0.52129	0.507918	0.464082	0.434676	0.423244	0.370346	0.35427	0.315177	0.30303	0.287362	0.246485	0.256448	0.213305	0.190974	0.204336	0.174092	0.130134	0.143612	0.140667	0.142337	0.163493	0.146082
		SEM	0.031227	0.0171984	0.015996	0.0145984	0.0139436	0.0139709	0.0142629	0.014319	0.0148973	0.0148462	0.015152	0.0168058	0.0168513	0.0176494	0.019564	0.0201263	0.0211188	0.0220099	0.0250225	0.030219	0.0309034	0.033851	0.0379487	0.0470429	0.0404122
	suffled	mean	0.396995	0.397863	0.393483	0.404092	0.383889	0.386312	0.374861	0.365728	0.356206	0.364645	0.345008	0.361645	0.34979	0.344773	0.342631	0.353542	0.323951	0.343795	0.339685	0.349994	0.325182	0.332567	0.313073	0.321216	0.320685
		2.5% percentile	0.312794	0.36118	0.363911	0.378049	0.35872	0.360641	0.349802	0.341075	0.330608	0.338851	0.318808	0.332492	0.319467	0.313561	0.308921	0.316932	0.28305	0.300309	0.29186	0.290658	0.264908	0.267609	0.240806	0.232854	0.236851
		97.5% percentile	0.480351	0.434056	0.422848	0.430723	0.409006	0.410712	0.40002	0.390287	0.381856	0.389903	0.371142	0.390485	0.37981	0.376235	0.376353	0.389696	0.365098	0.386706	0.386673	0.406227	0.384403	0.397431	0.387022	0.409993	0.403432
Figure 3c
	real data	mean	0.338584	0.49091	0.524302	0.540747	0.535868	0.575484	0.590222	0.606731	0.621046	0.616449	0.657886	0.652724	0.654395	0.711582	0.66704	0.716084	0.682549	0.704325	0.697912	0.749248	0.763037	0.767168	0.772941	0.772288	0.723613
		SEM	0.0313098	0.0155454	0.0135881	0.0123896	0.0111768	0.0117713	0.0115634	0.0117429	0.0117837	0.0117514	0.0122318	0.0133288	0.013602	0.0147213	0.0151082	0.0171619	0.0185016	0.0201035	0.020746	0.0283581	0.0287119	0.0325797	0.0340259	0.0398018	0.0319785
	suffled	mean	0.609291	0.597589	0.608763	0.599984	0.609599	0.610813	0.616378	0.628711	0.629185	0.623051	0.634492	0.629004	0.632881	0.635487	0.631003	0.633605	0.639096	0.626567	0.641155	0.62749	0.644599	0.640055	0.648582	0.654973	0.64982
		2.5% percentile	0.536535	0.567826	0.583912	0.578106	0.588645	0.590356	0.595295	0.606835	0.607777	0.601312	0.612237	0.604814	0.606903	0.60875	0.603415	0.602737	0.605717	0.590784	0.601397	0.580618	0.595704	0.585977	0.587072	0.581115	0.580858
		97.5% percentile	0.68338	0.627512	0.633666	0.622388	0.631065	0.631513	0.637735	0.650703	0.651597	0.645475	0.65717	0.65442	0.658901	0.662593	0.65934	0.66445	0.673064	0.662811	0.681843	0.67707	0.696641	0.696022	0.71065	0.731663	0.721029
Figure 3d
	real data	mean	0.312919	0.336259	0.331444	0.327183	0.334235	0.336623	0.323784	0.312721	0.330245	0.324063	0.326683	0.313963	0.330195	0.332025	0.323363	0.309578	0.311881	0.335547	0.299665	0.336036	0.301688	0.309624	0.353419	0.321928	0.311409
		SEM	0.0245496	0.0109754	0.00855136	0.00779203	0.00776007	0.00754965	0.0075047	0.00724047	0.00761472	0.00738231	0.00758467	0.00818943	0.00848909	0.00873734	0.00946294	0.0100294	0.0112411	0.012419	0.0133042	0.01663	0.0157787	0.0171693	0.0201713	0.0231135	0.0217234
	suffled	mean	0.34347	0.333138	0.328235	0.328789	0.33449	0.328817	0.326431	0.321562	0.324851	0.323057	0.322496	0.319753	0.323947	0.324862	0.324236	0.321695	0.329672	0.323726	0.323879	0.320193	0.319935	0.319799	0.330622	0.318378	0.31035
		2.5% percentile	0.298064	0.313251	0.312171	0.314142	0.320609	0.315261	0.313056	0.308278	0.311145	0.309355	0.30864	0.304744	0.308098	0.308331	0.30659	0.30275	0.308561	0.30113	0.299206	0.290824	0.289079	0.28745	0.292279	0.274332	0.269593
		97.5% percentile	0.390343	0.352916	0.344237	0.343288	0.348509	0.342578	0.339947	0.334941	0.338423	0.33657	0.336574	0.335099	0.339948	0.341801	0.341927	0.340603	0.351333	0.346432	0.348945	0.350085	0.350526	0.353023	0.369231	0.363697	0.35223
Figure 3f
	real data	mean	0.802084	0.498603	0.460094	0.412272	0.320825	0.450938	0.353768	0.34629	0.338268	0.298552	0.253466	0.287734	0.169466	0.275415	0.151499	0.251644	0.0914968	0.0813242	0.132272	0.162824	0.269764	0.270176	0.241896	0.23397	0.544642
		SEM	0.0364845	0.0547093	0.0444513	0.0432867	0.0396239	0.0362086	0.0404517	0.0387137	0.0411411	0.0365938	0.0495877	0.0491897	0.0557903	0.0482426	0.0508681	0.0615135	0.0773199	0.0791085	0.0748615	0.0739263	0.0765313	0.144286	0.159057	0.169453	0.217373
	suffled	mean	0.366392	0.322995	0.399434	0.350885	0.350705	0.370707	0.35776	0.376654	0.324895	0.335202	0.314025	0.288592	0.288109	0.284283	0.235951	0.254212	0.261651	0.228339	0.211786	0.220992	0.236883	0.201438	0.200209	0.249475	0.29457
		2.5% percentile	0.223194	0.224715	0.319754	0.273337	0.278604	0.303448	0.287268	0.3076	0.25345	0.267348	0.229149	0.203658	0.198118	0.190336	0.133746	0.140857	0.128661	0.0952341	0.0582284	0.0737209	0.0722586	-0.0439731	-0.0595675	-0.0097346	-0.173896
		97.5% percentile	0.510553	0.422391	0.478512	0.425385	0.423009	0.437327	0.43141	0.44595	0.395746	0.402536	0.39821	0.373533	0.378412	0.377079	0.338176	0.369666	0.396768	0.364192	0.371213	0.369303	0.406842	0.458039	0.47129	0.514901	0.853902
Figure 3h
	real data	mean	0.284291	0.472517	0.550599	0.564499	0.625917	0.539377	0.551935	0.619001	0.622203	0.612046	0.58631	0.629347	0.600876	0.565276	0.6179	0.560175	0.614465	0.644711	0.62242	0.612638	0.565618	0.517427	0.656683	0.619767	0.26535
		SEM	0.0392302	0.0408128	0.0369227	0.0354927	0.033226	0.03285	0.0288237	0.0337217	0.0380264	0.0342059	0.0446054	0.0420091	0.0464345	0.0439855	0.0375513	0.0416504	0.0550419	0.0558345	0.0718169	0.0678235	0.0622449	0.118278	0.119264	0.165254	0.010977
	suffled	mean	0.564495	0.581188	0.583792	0.57719	0.573173	0.574471	0.5789	0.572215	0.594281	0.590059	0.595114	0.589233	0.589007	0.576106	0.594031	0.586883	0.556878	0.588113	0.598421	0.580342	0.585376	0.565201	0.59158	0.553159	0.475443
		2.5% percentile	0.453843	0.498483	0.515858	0.512495	0.513912	0.516404	0.518735	0.513963	0.535883	0.531874	0.52215	0.518383	0.515575	0.501474	0.516696	0.498447	0.455126	0.484953	0.473606	0.45829	0.448456	0.377228	0.380224	0.32951	0.140513
		97.5% percentile	0.68141	0.662749	0.654542	0.645302	0.635168	0.632957	0.640039	0.632523	0.655075	0.649984	0.669255	0.664013	0.66392	0.653791	0.676322	0.680482	0.66307	0.695793	0.728791	0.706608	0.729567	0.768592	0.820858	0.802246	0.901868

## Sheet: Figure 4
Figure 4c
		whisker FA			sound FA			blank FA
		day -3	day -2	day -1	day -3	day -2	day -1	day -3	day -2	day -1
	animal 1	0.192314	0.0869565	0.118644	0.272733	0.243243	0.230769	0.237685	0.177778	0.386364
	animal 2	0.162865	0.439394	0.213115	0.120483	0.3	0.133333	0.082578	0.0923077	0.0909091
	animal 3	0.261144	0.921569	0.232143	0.132478	0.963636	0.15	0.165225	0.805556	0.160714
	animal 4	0.174621	0.705882	0.22807	0.0801374	0.277778	0.0769231	0.150689	1	0.15
	animal 5	0.115581	0.737705	0.118644	0.0972894	0.683333	0.145833	0.0793799	0.689655	0.0862069
Figure 4d			Field 1	Field 2	Field 3	Field 4	Field 5	Field 6	Field 7	Field 8	Field 9	Field 10	Field 11	Field 12	Field 13	Field 14	Field 15	Field 16	Field 17	Field 18	Field 19	Field 20	Field 21	Field 22	Field 23
	whisker-cued	# of responsive ROI	71	66	87	31	94	50	43	43	27	49	48	39	82	25	61	35	15	35	53	76	85	80	112
		# of all ROI	184	216	224	123	164	144	106	209	152	163	200	221	185	103	140	105	42	162	156	178	179	162	213
	sound-cued	# of responsive ROI	43	19	117	79	41	65	51	8	32	45	128	104	80	4	54	63	64	35	58	127
		# of all ROI	181	206	221	170	155	160	163	46	123	143	188	161	123	32	109	184	165	140	166	248
Figure 4f		ranking	mean	SEM
	whisker-cued	1	1	0
		2	0.387633	0.0116318
		3	0.135346	0.0089849
		4	-0.0272717	0.0111293
		5	-0.166231	0.0128214
		6	-0.336571	0.017477
	sound-cued	1	1	0
		2	0.36683	0.0107874
		3	0.13021	0.00903322
		4	-0.0171887	0.00971768
		5	-0.169849	0.0129917
		6	-0.389445	0.0219775

## Sheet: Figure 5
Figure 5b
		d'
		day1	day2	day3	day4	day5	day6	day7	day8	day9	day10	day11	day12	day13	day14	day15	day16	day17	day18	day19	day20	day21	day22	day23	day24	day25	day26	day27	day28	day29	day30	day31	day32
	animal 1	1.70935	2.18333	1.80467	2.16183	2.23165	2.00988	2.31147	1.88355	1.9729	1.7804	2.41118	2.22724	1.8269	1.95429	2.50545	2.82341	2.14686	1.67628	1.96149	1.73906	2.38768	2.45903	2.10051	1.84977	2.06002	2.60446	2.59841	2.07879	3.02946	2.07367	NaN	NaN
	animal 2	1.85746	1.97933	1.86862	2.00398	2.07429	2.13163	2.52156	2.24564	1.95657	2.10665	1.66251	1.74337	2.35513	2.10058	1.97892	1.82432	1.85995	1.67695	1.87926	2.04301	2.84007	2.1811	2.81921	2.84491	2.22603	2.35802	2.72755	1.84562	2.19679	NaN	NaN	NaN
	animal 3	3.39683	2.79226	3.37403	2.96564	3.12294	2.56399	3.47027	2.9755	3.23289	3.74108	3.66457	3.91649	3.09194	2.59599	3.69529	3.86026	3.42986	3.68472	3.75652	3.70253	3.43933	2.95393	3.82642	3.25954	3.86884	3.24895	4.20375	3.30186	3.71526	3.22245	3.75661	3.21742
	animal 4	2.15602	1.7569	2.06605	2.01459	2.88916	2.44297	2.25111	2.63328	1.95071	2.01453	2.27604	1.84981	2.49264	2.95192	2.84163	2.88462	2.41462	2.77315	2.54748	2.8266	2.77699	2.95386	2.5536	2.90217	3.22902	2.66145	3.35396	3.00914	2.30997	2.62858	2.47664	2.70819
			session 1	session 2	session 3	session 4	session 5	session 6	session 7	session 8
Figure 5c	animal 1	field 1	0.0241935	0.02202	0.0231753	0.0215532	0.0233208	0.0336024	0.0313259	0.03311
		field 2	0.024152	0.0206143	0.0218243	0.0295711	0.0263545	0.0280042	0.0273752	0.0296209
		field 3	0.0374031	0.0269097	0.0243371	0.0234226	0.0357372	0.0369288	0.0307673	0.0324653
		field 4	0.0249314	0.0292287	0.0292119	0.0292475	0.0422338	0.0397612	0.0358573	NaN
	animal 2	field 1	0.0245603	0.0248973	0.0223879	0.0179219	0.0222485	0.0254134	0.0226682	0.0253824
		field 2	0.0295448	0.0279575	0.025586	0.0235694	0.0243406	0.0258775	0.025499	0.0295413
		field 3	0.0285678	0.0262283	0.0331271	0.0304286	0.0349525	0.0282081	0.027315	NaN
		field 4	0.032736	0.0286067	0.0262978	0.0285971	0.030035	0.0318483	0.0325546	NaN
	animal 3	field 1	0.0199472	0.0215078	0.0241972	0.0228856	0.024697	0.0268945	0.0259812	0.0235268
		field 2	0.0270026	0.0266782	0.0247739	0.0242594	0.0241479	0.0304498	0.0268975	0.0278659
		field 3	0.0267747	0.0280435	0.0233669	0.0245186	0.0226603	0.0227743	0.0218473	0.0230978
		field 4	0.0354904	0.0314924	0.0391263	0.0342147	0.0442816	0.0397022	0.034188	0.0376331
	animal 4	field 1	0.0310338	0.0199969	0.0189134	0.0168556	0.0247218	0.0246769	0.0185185	0.0258479
		field 2	0.0202441	0.0219077	0.0228701	0.0193224	0.0273067	0.0261075	0.0244074	0.0282944
		field 3	0.0234399	0.0231313	0.022807	0.0195195	0.0281924	0.0305996	0.0234801	0.0316162
		field 4	0.0236209	0.0226646	0.0246005	0.0197412	0.0215141	0.0266942	0.0206927	0.0355201

## Sheet: Figure 8
Figure 8b			day 1	day 2	day 3	day 4	day 5	day 6	day 7	day 8	day 9	day 10	day 11	day 12	day 13	day 14	day 15	day 16	day 17	day 18	day 19	day 20	day 21	day 22	day 23	day 24	day 25
	animal 1	Hit	0.285124	0.213018	0.241803	0.378182	0.142857	0.194444	0.329932	0.304762	0.313901	0.326531	0.411765	0.475962	0.596244	0.472924	0.623431	0.608	0.633333	0.552727	0.55914	0.581281	0.61194	0.452381	0.547619	0.481308	0.535912
		FA	0.0632653	0.0974843	0.153173	0.193496	0.0251799	0.0439331	0.222222	0.140625	0.0628571	0.0531401	0.0243902	0.2457	0.359667	0.261261	0.39	0.0970464	0.172113	0.0541667	0.0835267	0.136957	0.123077	0.146288	0.153846	0.0417582	0.166234
		d'	0.960241	0.500026	0.322406	0.554826	0.889325	0.845129	0.324609	0.566762	1.0464	1.16563	1.7475	0.627791	0.602985	0.571541	0.593823	1.57268	1.28654	1.73828	1.53052	1.29927	1.44412	0.932838	1.13972	1.68377	1.05929
	animal 2	Hit	0.223938	0.379747	0.16	0.381295	0.38342	0.278481	0.418699	0.507109	0.39645	0.491597	0.52459	0.652308	0.416928	0.724324	0.419355	0.603448	0.553488	0.574074	0.542714	0.547718	0.553398	0.549738	0.567164	0.575
		FA	0.0814249	0.160622	0.0871022	0.22242	0.0984456	0.15493	0.104628	0.274945	0.27566	0.455268	0.515625	0.575035	0.304688	0.557252	0.291028	0.182171	0.0848861	0.109677	0.0791855	0.0897704	0.0632911	0.113426	0.116129	0.0883281
		d'	0.636591	0.68576	0.36436	0.461964	0.993948	0.428158	1.05039	0.615747	0.333236	0.0912958	0.0225014	0.20235	0.301207	0.451731	0.346838	1.16941	1.50742	1.415	1.51784	1.46207	1.66197	1.33351	1.36372	1.54024
Figure 8d
		ranking	mean	SEM
	D-vs-C/E	1	1	0
		2	0.357434	0.00703926
		3	0.145454	0.00606692
		4	-0.00382928	0.006729
		5	-0.132552	0.00677873
		6	-0.278835	0.00980125
	one-vs-all	1	1	0
		2	0.398004	0.0116685
		3	0.157295	0.0106457
		4	-0.00587547	0.0104986
		5	-0.150597	0.0134859
		6	-0.342029	0.0199285

## Sheet: Supplementary figure 5
Supplementary figure 5a
	real data	mean	0.769231	0.615702	0.561625	0.561143	0.524896	0.496489	0.477	0.474474	0.421325	0.428131	0.372271	0.382429	0.364626	0.333333	0.34188	0.335283	0.286747	0.280654	0.251634	0.217391	0.206186	0.201183	0.257353	0.222222	0.18
		SEM	0.0444116	0.0221333	0.0185824	0.0167858	0.0160923	0.0158427	0.0158026	0.0158066	0.0158951	0.0158628	0.015981	0.0174795	0.017766	0.0181578	0.0196283	0.0208636	0.0222265	0.0234863	0.024848	0.0287382	0.0291212	0.0309289	0.0376261	0.0440683	0.0386123
	suffled	mean	0.448345	0.445249	0.439043	0.452981	0.432873	0.436144	0.430781	0.424997	0.413534	0.42353	0.403546	0.423809	0.409232	0.404217	0.403856	0.416188	0.387565	0.405735	0.407494	0.414089	0.389288	0.398389	0.376465	0.402896	0.40182
		2.5% percentile	0.362637	0.407025	0.406993	0.423963	0.405573	0.408591	0.402985	0.397796	0.384855	0.395876	0.375546	0.392258	0.376526	0.370703	0.367521	0.378168	0.343826	0.359459	0.356436	0.349282	0.323232	0.327381	0.29771	0.307692	0.31068
		97.5% percentile	0.538462	0.485537	0.471329	0.482719	0.460268	0.463536	0.458706	0.451904	0.441909	0.451546	0.432314	0.455484	0.442334	0.437967	0.439316	0.45614	0.430993	0.451351	0.458746	0.478469	0.454545	0.470238	0.458015	0.494505	0.485437
Supplementary figure 5e
	real data	mean	0.740741	0.517857	0.5	0.406593	0.307692	0.459459	0.356436	0.371429	0.394495	0.324561	0.307692	0.388889	0.260274	0.25	0.20339	0.282609	0.205882	0.205882	0.125	0.24	0.263158	0.333333	0.375	0.571429	0.5
		SEM	0.0859436	0.067377	0.0555556	0.0517768	0.0454767	0.0475162	0.0478946	0.0473804	0.0470292	0.0440456	0.0525972	0.0578554	0.0517112	0.0529009	0.0528535	0.0671219	0.0703874	0.0703874	0.0689597	0.087178	0.103791	0.166667	0.182981	0.202031	0.5
	suffled	mean	0.399393	0.347636	0.439374	0.384609	0.363159	0.407719	0.378986	0.398508	0.357359	0.369554	0.347709	0.320299	0.335686	0.322212	0.278725	0.302798	0.30145	0.272259	0.254812	0.268916	0.276326	0.266044	0.245287	0.298843	0.38505
		2.5% percentile	0.259259	0.232143	0.353659	0.296703	0.278846	0.333333	0.29703	0.314286	0.275229	0.289474	0.25641	0.222222	0.246575	0.220588	0.169492	0.195652	0.176471	0.147059	0.0833333	0.12	0.105263	0	0	0	0
		97.5% percentile	0.555556	0.464286	0.536585	0.472527	0.442308	0.486486	0.465347	0.485714	0.440367	0.447368	0.448718	0.416667	0.438356	0.426471	0.389831	0.434783	0.441176	0.411765	0.416667	0.44	0.473684	0.555556	0.5	0.571429	1
Supplementary figure 5f
	real data	mean	0.239893	0.284767	0.25752	0.278223	0.293904	0.270356	0.258107	0.261438	0.268482	0.282211	0.284958	0.268113	0.281049	0.272741	0.281482	0.281379	0.362621	0.288376	0.306533	0.306112	0.322157	0.307318	0.459553	0.295404	0.21152
		SEM	0.0358295	0.0329481	0.0228819	0.0225999	0.0230861	0.020862	0.0195565	0.021923	0.0221752	0.0238099	0.0266367	0.0259692	0.0254342	0.0279268	0.0339426	0.0348346	0.045934	0.0390264	0.0487815	0.0513638	0.0485839	0.059148	0.0747623	0.118553	0.186792
	suffled	mean	0.268842	0.286233	0.265474	0.271259	0.251453	0.267048	0.269154	0.279893	0.278906	0.2765	0.276028	0.291505	0.282291	0.291556	0.3053	0.307206	0.296817	0.293618	0.293393	0.30783	0.289818	0.306193	0.272322	0.307569	0.385974
		2.5% percentile	0.198731	0.233278	0.224044	0.231117	0.216505	0.231244	0.231724	0.242217	0.239828	0.237807	0.229476	0.240731	0.234181	0.240511	0.251238	0.242762	0.225877	0.218977	0.205469	0.215726	0.195988	0.168994	0.13022	0.143284	0.0786099
		97.5% percentile	0.341562	0.34243	0.308434	0.312649	0.286874	0.304737	0.306477	0.31865	0.31837	0.316221	0.324503	0.344368	0.331448	0.344472	0.36323	0.374022	0.37268	0.372077	0.38707	0.406225	0.393268	0.465192	0.444002	0.504006	0.708471
